# Supplementary material for: Minimal medical imaging can accurately reconstruct geometric bone models for musculoskeletal models
Source: PLoS One. 2019 Feb 11;14(2):e0205628. doi: 10.1371/journal.pone.0205628 (PMC6370181; doi:10.1371/journal.pone.0205628)
Supplement: S2 File — Includes data of (the subset of) participants, main results of both distance error (mm) and Jaccard index (%) of pelvis and femur reconstructions from all sets (complete, sets 1, 2, and 3) using the MAP Client morphing process or motion capture-based recontruction using linear scaling and statistical shape modelling. Additional supporting results by the subset of distance error (mm) of pelvis and femur reconstructions using different combinations of morphing techniques, as well as results of the optimal number of principal components in using statistical shape modelling. (XLSX) [file pone.0205628.s006.xlsx]

## Sheet: Participants
Subject	Age	Height	Weight
MDS01	24	1820	82	*
MDS02	22	1720	63	*
MDS03	23	1800	88	*
MDS04	29	1780	73.45	*
MDS05	21	1605	55	*
MDS06	31	1840	100
MDS07	32	1850	89
MDS08	34	1740	78
MDS09	31	1610	45
MDS10	31	1630	58
MDS11	34	1770	64
MDS12	26	1645	52
MDS13	29	1762	65
MDS14	36	1671	56
*included in subset

## Sheet: RMSE
	Pelvis				Femur
	PC-HM-LM				PC-HM-LM
Subject	complete	set 3	set 2	set 1	complete	set 3	set 2	set 1
MDS01	1.53274	1.41167	1.41127	1.39677	1.41874	1.36628	1.38562	1.42739
MDS02	1.46318	1.42018	1.43649	1.49284	1.41263	1.38061	1.36587	1.44968
MDS03	1.39823	1.39463	1.41394	1.46685	1.38258	1.37883	1.42367	1.38951
MDS04	1.47519	1.41998	1.3563	1.45755	1.42146	1.38326	1.35125	1.42533
MDS05	1.35377	1.42983	1.41081	1.46569	1.45488	1.3652	1.29498	1.25977
MDS06	1.44437	1.39872	1.41249	1.38586	1.44354	1.40425	1.7741	1.69021
MDS07	1.43471	1.41052	1.39234	1.46843	1.43381	1.41539	1.35622	1.44347
MDS08	1.36943	1.3478	1.35188	1.40405	1.39805	1.3676	1.35188	1.34834
MDS09	1.39019	1.4187	1.36325	1.37361	1.39678	1.37137	1.31608	1.34768
MDS10	1.36847	1.39395	1.36548	1.39791	1.48018	1.34028	1.33125	1.3285
MDS11	1.37697	1.38271	1.36089	1.36638	1.36023	1.3072	1.33513	1.35698
MDS12	1.38939	1.42047	1.34075	1.36407	1.37399	1.37689	1.3133	1.48917
MDS13	1.41089	1.38425	1.3815	1.39696	1.39875	1.40225	1.35705	1.79177
MDS14	1.401	1.39508	1.35385	1.37243	1.43167	1.36551	1.36083	1.40071
	RSME (mm)

## Sheet: Jaccard index
	Pelvis (without sacrum)						Femur
	PC-HM-LM						PC-HM-LM
Subject	complete	set 3	set 2	set 1	SSM	linear scaling	complete	set 3	set 2	set 1	SSM	linear scaling
MDS01	88.3897	87.241	83.228	71.2243	34.4585	30.7408	96.4532	93.8346	90.7529	70.9433	70.0417	43.3161
MDS02	90.6173	83.6046	81.5365	52.8788	26.5357	36.1733	93.1521	91.1247	84.2889	69.0715	63.9375	50.1201
MDS03	89.6484	88.3776	86.9875	62.5432	50.0942	30.7582	96.7655	90.6003	94.6517	65.7818	48.2027	48.0632
MDS04	93.2333	86.995	84.0958	64.6639	36.0936	28.8778	96.4698	91.0055	82.8073	50.4998	74.3926	37.9419
MDS05	93.316	84.8504	81.2308	66.5022	40.5473	28.3377	96.8847	88.6873	85.7165	57.8691	66.6452	39.8431
MDS06	93.1148	85.7338	77.2701	61.7714	39.4371	9.47596	97.119	90.3121	76.9075	45.1082	67.1794	64.3613
MDS07	92.8888	86.4689	79.9715	70.0236	27.1578	20.1221	96.9954	91.2727	89.8194	76.3976	64.7256	55.7068
MDS08	94.6553	83.7138	75.0439	62.4065	37.2364	28.8245	97.108	93.1105	88.1023	60.3297	72.2506	59.5364
MDS09	92.5511	87.9032	82.2614	64.0637	50.8886	27.8622	96.8786	92.4729	82.003	57.2293	70.9812	45.711
MDS10	94.5474	83.3085	78.8546	49.5972	45.5997	21.3806	95.4941	90.7131	91.0693	83.3838	75.6583	52.4767
MDS11	95.1084	86.6391	81.9525	65.0928	45.4209	23.4291	96.4514	85.1628	78.2423	73.6876	42.7282	21.9567
MDS12	93.956	85.1503	84.2484	62.8128	62.4258	38.7541	97.1494	87.9845	83.4161	74.0298	84.3631	66.0751
MDS13	93.0577	84.2312	80.5192	64.3599	37.3603	23.3366	96.879	87.7091	85.5181	63.906	72.0293	49.2449
MDS14	92.6491	81.4994	79.858	54.193	43.2918	27.16	97.0078	92.1308	82.5059	76.0785	81.955	56.9486
	Jaccard index (%)

## Sheet: Fitting combinations
	Full segmentation
	Pelvis					Femur-right
Subject	PC	PC-LM	HM-LM	PC+HM	PC-HM-LM	PC	PC-LM	HM-LM	PC+HM	PC-HM-LM
MDS01	2.80685	1.68319	1.985	2.27746	1.53274	3.46917	1.44042	1.99762	3.0768	1.41874
MDS02	3.05181	1.81664	1.48246	2.14179	1.46318	3.42789	1.43941	2.00158	3.24246	1.41263
MDS03	2.75843	1.67347	1.42076	2.46299	1.39823	3.96046	1.64752	1.55262	3.60846	1.38258
MDS04	3.06007	1.76881	1.81374	2.18657	1.47519	3.74207	1.5822	1.62898	3.45999	1.42146
MDS05	2.93697	1.74792	1.67307	2.27682	1.35377	3.65784	1.55197	1.81533	3.34632	1.45488
	RSME (mm)

## Sheet: Optimal principal components
Principal	Pelvis					Femur
components	MDS01	MDS02	MDS03	MDS04	MDS05	MDS01	MDS02	MDS03	MDS04	MDS05
1	4.29451	3.44062	4.6966	5.31144	2.90377	3.82566	3.57643	4.097	3.79604	4.71169
2	4.23109	3.28777	4.25274	5.2409	2.90599	3.75525	3.44077	3.87966	3.69337	3.52657
3	2.82066	3.27042	3.94865	3.18299	2.50336	3.75133	3.42618	3.89129	3.58992	3.52994
4	2.80699	3.05205	3.74187	3.06006	2.42846	3.46533	3.42673	3.7897	3.58762	3.55814
5	2.80787	3.04777	3.75956	3.04742	2.41319	3.47133	3.42648	3.77156	3.59548	3.43639
6	2.71067	3.04829	3.77957	3.0131	2.35091	3.47163	3.41617	3.77108	3.47286	3.42224
7	2.68978	3.02587	3.76605	3.00604	2.34706	3.47071	3.39473	3.76803	3.44469	3.41986
8	2.53976	2.95349	3.70933	2.94786	2.347	3.47232	3.39422	3.77318	3.40421	3.41366
9	2.5388	2.938	3.71457	2.82355	2.338	3.47265	3.39177	3.74264	3.406	3.34485
10	2.50454	2.94465	3.70704	2.70098	2.30197	3.46187	3.37745	3.74029	3.39341	3.34998
11	2.47587	2.80208	3.68376	2.69985	2.29281	3.46106	3.3688	3.74766	3.3832	3.34799
12	2.4763	2.80219	3.67899	2.66384	2.25506	3.45026	3.41843	3.75382	3.38269	3.34294
13	2.47454	2.79263	3.6173	2.66685	2.23984	3.45298	3.39765	3.755	3.36079	3.25966
14	2.44828	2.77013	3.58331	2.61496	2.24019	3.45947	3.39793	3.75748	3.38015	3.24255
15	2.45074	2.73404	3.53651	2.6088	2.22605	3.43961	3.40264	3.75077	3.34606	3.24419
16	2.45031	2.70272	3.52235	2.60798	2.22121	3.44652	3.3736	3.72674	3.33748	3.19732
17	2.44453	2.69984	3.49501	2.58247	2.17419	3.42675	3.3578	3.69588	3.29581	3.2004
18	2.43747	2.6995	3.44862	2.56449	2.17039	3.42941	3.3813	3.68651	3.26195	3.20157
19	2.42667	2.68949	3.40437	2.56482	2.16697	3.42526	3.31689	3.69594	3.25298	3.18594
20	2.39444	2.67101	3.40774	2.56125	2.08892	3.42889	3.29526	3.68702	3.24071	3.17741
21	2.39194	2.58701	3.40852	2.55459	2.04805	3.4149	3.28988	3.65412	3.17921	3.17605
22	2.38937	2.53963	3.38174	2.54243	2.04578	3.43462	3.31477	3.66991	3.17111	3.19986
23	2.37979	2.5383	3.30996	2.54257	2.04485	3.40479	3.31635	3.66892	3.16627	3.18729
24	2.37819	2.53799	3.30989	2.53402	2.04293	3.41426	3.31212	3.66655	3.16569	3.18059
25	2.37731	2.53451	3.30026	2.53353	2.02743	3.3984	3.29735	3.60223	3.16261	3.18686
	RSME (mm)
